# Supplementary material for: Tailoring Red-to-Blue Emission in In1−xGaxP/ZnSe/ZnS Quantum Dots Using a Novel [In(btsa)2Cl]2 Precursor and GaI3
Source: Molecules. 2024 Dec 26;30(1):35. doi: 10.3390/molecules30010035 (PMC11721170; doi:10.3390/molecules30010035)
Supplement: Supplementary file 1 [file molecules-30-00035-s001.zip]

Archive with 1 entries (1 files):
- molecules-3286122-supplementary.pdf
